# Supplementary material for: Refractive error change and vision improvement in moderate to severe hyperopic amblyopia after spectacle correction: Restarting the emmetropization process?
Source: PLoS One. 2017 Apr 19;12(4):e0175780. doi: 10.1371/journal.pone.0175780 (PMC5397024; doi:10.1371/journal.pone.0175780)
Supplement: S1 File — (XLSX) [file pone.0175780.s001.xlsx]

## Sheet: Sheet1
Group Statistics
	I_gl_group_2		N	Mean	Std. Deviation	Std. Error Mean
I_vist_age		.00	40	61.8	14.7617	2.33403
		1.00	36	71.7222	25.1619	4.19365
L_visit_Fuperiod		.00	40	27.1	20.5312	3.24626
		1.00	36	34.2778	27.9444	4.65741
I_CR_R_Sph		.00	40	5.79688	2.20043	0.347919
		1.00	36	5.76389	1.3389	0.22315
I_CR_R_Astig		.00	40	0.88125	0.704808	0.11144
		1.00	36	0.916667	0.626783	0.104464
Independent Samples Test
		Levene's Test for Equality of Variances		t-test for Equality of Means
		F	Sig.	t	df	Sig. (2-tailed)	Mean Difference	Std. Error Difference	95% Confidence Interval of the Difference
									Lower	Upper
I_vist_age	Equal variances assumed	8.41433	0.00489943	-2.12192	74	0.0371917	-9.92222	4.67605	-19.2395	-0.604994
	Equal variances not assumed			-2.06738	55.2814	0.0433921	-9.92222	4.79941	-19.5394	-0.305081
L_visit_Fuperiod	Equal variances assumed	0.885598	0.349735	-1.28466	74	0.202918	-7.17778	5.5873	-18.3107	3.95516
	Equal variances not assumed			-1.26434	63.7625	0.210712	-7.17778	5.67712	-18.5199	4.16438
I_CR_R_Sph	Equal variances assumed	9.24824	0.00325937	0.0778728	74	0.938139	0.0329861	0.42359	-0.811034	0.877007
	Equal variances not assumed			0.0798053	65.362	0.936636	0.0329861	0.413332	-0.792409	0.858381
I_CR_R_Astig	Equal variances assumed	0.396513	0.530835	-0.230425	74	0.818397	-0.0354167	0.153701	-0.341673	0.27084
	Equal variances not assumed			-0.231865	73.9918	0.817283	-0.0354167	0.152747	-0.339772	0.268938
Descriptives
		N	Mean	Std. Deviation	Std. Error	95% Confidence Interval for Mean		Minimum	Maximum
						Lower Bound	Upper Bound
I_vist_age	.00	40	61.8	14.7617	2.33403	57.079	66.521	43	92
	1.00	18	64.2222	22.5168	5.30726	53.0249	75.4196	42	107
	2.00	18	79.2222	26.0261	6.13442	66.2797	92.1647	56	132
	Total	76	66.5	20.824	2.38868	61.7415	71.2585	42	132
L_visit_Fuperiod	.00	40	27.1	20.5312	3.24626	20.5338	33.6662	0	70
	1.00	18	28.1111	13.8347	3.26087	21.2313	34.9909	10	47
	2.00	18	40.4444	36.5485	8.61456	22.2693	58.6196	6	127
	Total	76	30.5	24.4259	2.80185	24.9184	36.0816	0	127
I_CR_R_Sph	.00	40	5.79688	2.20043	0.347919	5.09314	6.50061	2.25	11.25
	1.00	18	5.88889	1.38591	0.326663	5.19969	6.57809	2.25	7.5
	2.00	18	5.63889	1.31793	0.310638	4.9835	6.29428	3.75	8.5
	Total	76	5.78125	1.83157	0.210095	5.36272	6.19978	2.25	11.25
I_CR_R_Astig	.00	40	0.88125	0.704808	0.11144	0.655841	1.10666	0	2.5
	1.00	18	1	0.420084	0.0990148	0.791097	1.2089	0.5	2
	2.00	18	0.833333	0.785905	0.18524	0.442512	1.22415	0	2.5
	Total	76	0.898026	0.664803	0.0762581	0.746112	1.04994	0	2.5
	I_gl_group		N	Mean Rank
I_vist_age		.00	40	34.7
		1.00	18	33.8333
		2.00	18	51.6111
		Total	76
L_visit_Fuperiod		.00	40	35.95
		1.00	18	40.0556
		2.00	18	42.6111
		Total	76
I_CR_R_Sph		.00	40	36.9375
		1.00	18	42.8889
		2.00	18	37.5833
		Total	76
I_CR_R_Astig		.00	40	37.425
		1.00	18	44.9444
		2.00	18	34.4444
		Total	76
Test Statisticsa,b
	I_vist_age	L_visit_Fuperiod	I_CR_R_Sph	I_CR_R_Astig
Chi-square	8.34392	1.2492	0.94394	2.29633
df	2	2	2	2
Asymp. Sig.	0.015422	0.535475	0.623772	0.317219
SE change	Full correction	0.183227	0.0800357
	Under correction	-0.257333	-0.468542
	Total	-0.0709423	-0.173154
SE change	Full correction	0.183227	0.0800357
	Fixed under correction	-0.352438	-0.450917
	PCR under correction	-0.148643	-0.486167
	Total	-0.0709423	-0.173154
